# Supplementary material for: Associations between glucocorticoids and sociality across a continuum of vertebrate social behavior
Source: Ecol Evol. 2018 Jul 2;8(15):7697–716. doi: 10.1002/ece3.4059 (PMC6106170; doi:10.1002/ece3.4059)
Supplement: Supplementary file 1 [file ECE3-8-7697-s001.xlsx]

## Sheet: RauloDantzer_S1-2
Class	Species	Sex	Sociality	HPA-axis measure	Personality trait	Direction of Correlation	Wild or Captive?	Notes	Reference
Actinopterygii	Brachyrhaphis episcopi	m+f	Social	Baseline GCs*	Proactivity (Explorative)	No correlation	Wild, brought in to captivity	Effect between populations	Archard et al,. 2012
Actinopterygii	Brachyrhaphis episcopi	m+f	Social	Stress GCs	Proactivity (Explorative)	Negative	Wild, brought in to captivity	Effect between populations	Archard et al., 2012
Actinopterygii	Gasterosteus aculeatus	m	Social	Free Baseline GCs (from GC-receptor binding)	Proactivity (Bold, aggressive)	Negative	Wild, brought in to captivity		Aubin-Horth et al., 2012
Actinopterygii	Gasterosteus aculeatus	m	Social	Baseline GCs*	Proactivity (Exploratory, aggressive)	Negative	Wild, brought in to captivity		Aubin-Horth et al., 2012
Actinopterygii	Poecilia mexicana	m	Social	Baseline GCs*	Proactivity (Bold)	Positive	Wild, brought in to captivity	Correlation with some proactive traits but not others	Muraco, Aspbury & Gabor, 2014
Aves	Parus major	m+f	Social	Baseline GCs	Proactivity (Explorative)	No correlation	Wild		Baugh et al., 2013
Aves	Parus major	m+f	Social	Stress GCs	Proactivity (Explorative)	Negative	Wild		Baugh et al., 2013
Aves	Parus major	m+f	Social	Baseline GCs	Proactivity (Explorative)	No correlation	Wild, brought in to captivity		Baugh et al., 2012
Aves	Parus major	m+f	Social	Stress GCs	Proactivity (Explorative)	No correlation	Wild, brought in to captivity		Baugh et al., 2012
Aves	Passer domesticus	f	Social	Baseline GCs	Proactivity (Bold, inquisitive)	No correlation	Wild		Lendvai, Bokony, & Chastel, 2011
Aves	Passer domesticus	f	Social	Stress GCs	Proactivity (Inquisitive)	Negative	Wild		Lendvai, Bokony, & Chastel, 2011
Aves	Ficedula albicollis	m	Asocial/Territorial	Faecal GCs	Proactivity (Bold)	No correlation	Wild		Garamszegi et al., 2012
Aves	Somateria mollissima	f	Social	Stress GCs	Proactivity (Bold)	Negative	Wild		Seltmann et al., 2014
Aves	Somateria mollissima	f	Social	Stress GCs	Proactivity (Bold)	Negative	Wild		Seltmann et al., 2012
Aves	Sula dactylatra	m+f	Social	Stress GCs	Proactivity (Bold)	No correlation	Wild	Juvenile study subjects	Fargallo et al., 2014
Aves	Sula granti	f	Social	Baseline GCs	Proactivity (aggressive, not reactive)	Negative	Wild	Effect depended on social context	Grace & Anderson, 2014
Aves	Sula granti	f	Social	Baseline GCs	Proactivity (aggressive, not reactive)	Positive	Wild	Effect depended on social context	Grace & Anderson, 2014
Aves	Sula granti	f	Social	Stress GCs	Proactivity (aggressive, not reactive)	Positive	Wild	Effect depended on social context	Grace & Anderson, 2014
Aves	Sula granti	f	Social	Stress GCs	Proactivity (aggressive, not reactive)	Negative	Wild	Effect depended on social context	Grace & Anderson, 2014
Aves	Junco hyemalis	f	Social	Baseline GCs	Proactivity (Bold)	No correlation	Wild	Effect between populations	Atwell et al., 2012
Aves	Junco hyemalis	f	Social	Stress GCs	Proactivity (Bold)	Negative	Wild	Effect between populations	Atwell et al., 2012
Aves	Cyanistes caeruleus	m+f	Social	Stress GCs	Proactivity (Explorative)	Negative	Wild, brought in to captivity		Arnold et al., 2016
Aves	Cyanistes caeruleus	m+f	Social	Baseline GCs	Proactivity (Active)	Negative	Wild, brought in to captivity	No correlation between Baseline GCs and neophobia or explorativeness	Arnold et al., 2016
Aves	Carduelis chloris	m	Social	Feather GC's	Proactivity (not fearful)	No correlation	Wild, brought in to captivity	No consistent behavioural syndrome found	Sepp et al., 2014
Aves	Turdus merula	m+f	Asocial/Territorial	Stress GCs	Proactivity	Positive	Wild, brought in to captivity		Adams et al., 2011
Aves	Anser anser	m	Social	Faecal GCs	Proactivity (Bold)	Positive	Semi-natural population	Effect might depend on social dominance	Kralj-Fiser et al., 2010
Mammalia	Macaca mulatta	m+f	Social	Stress GCs	Proactivity (not reactive)	Negative	Wild		Suomi, 1996
Mammalia	Papio ursinus	f	Social	Faecal GCs	Proactivity (Not a "loner")	Negative	Wild	Correlation with some proactive traits but not others	Seyfarth et al., 2012
Mammalia	Tamias striatus	f+m	Asocial/Territorial	Faecal GCs instability	Proactivity (Explorative)	Negative	Wild		Montiglio et al., 2012
Mammalia	Tamias striatus	f+m	Asocial/Territorial	Faecal GCs instability	Proactivity (not docile)	Negative	Wild	Correlation with some proactive traits but not others	Martin & Reale, 2008
Mammalia	Tamias striatus	m+f	Asocial/Territorial	Faecal GCs instability	Proactivity (Explorative)	Negative	Wild		Montiglio et al., 2015
Mammalia	Marmota marmota	m+f	Social	Baseline GCs*	Proactivity (Explorative)	Positive	Wild	Effect might depend on social dominance	Costantini et al., 2012
Mammalia	Marmota marmota	m+f	Social	Stress GCs	Proactivity (Explorative)	No correlation	Wild		Costantini et al., 2012
Mammalia	Marmota marmota	m+f	Social	Stress GCs	Proactivity	No correlation	Wild		Ferrari et al., 2013
Mammalia	Marmota marmota	m+f	Social	Baseline GCs*	Proactivity	No correlation	Wild		Ferrari et al,. 2013
Mammalia	Urocitellus richardsonii	f	Social	Faecal GCs	Proactivity (Bold)	Negative	Wild		Clary et al., 2014
Mammalia	Scotinomys teguina	m	Social	Stress GCs	Proactivity (bold and explorative)	No correlation	Wild, brought in to captivity	Positive correlation with faecal GC's, possibly due to metabolism differences between personalities.	Crino et al., 2010
Mammalia	Scotinomys teguina	m	Social	Baseline GCs	Proactivity (bold and explorative)	No correlation	Wild, brought in to captivity	Positive correlation with faecal GC's, possibly due to metabolism differences between personalities.	Crino et al., 2010
Mammalia	Oryctolagus cuniculus	m+f	Social	Stress GCs	Proactivity (Vigilant)	Negative	Semi-natural population		Rödel, Monclus & von Holst, 2006
Mammalia	Oryctolagus cuniculus	m+f	Social	Stress GCs	Proactivity (Explorative, Aggressive)	No correlation	Semi-natural population	No consistent behavioural syndrome found	Rödel, Monclus & von Holst, 2006
Reptilia	Astrochelys radiata	m+f	Asocial/Territorial	Stress GCs	Proactivity (Explorative)	Negative	Wild		Currylow et al., 2017
Reptilia	Urosaurus ornatus	m	Asocial/Territorial	Stress GCs	Proactivity (Bold)	No correlation	Wild	Effect between morphs	Thaker, Lima & Hews, 2009
Reptilia	Urosaurus ornatus	m	Asocial/Territorial	Stress GCs	Proactivity (not reactive)	Negative	Wild		Thaker, Lima & Hews, 2009
Reptilia	Urosaurus ornatus	m	Asocial/Territorial	Stress GCs	Proactivity	Negative	Wild	Effect between morphs	Knapp & Moore, 1995
Reptilia	Urosaurus ornatus	m	Asocial/Territorial	Baseline GCs	Proactivity	No correlation	Wild	Effect between morphs	Moore, Hews & Knapp, 1998
Reptilia	Urosaurus ornatus	m	Asocial/Territorial	Baseline GCs*	Proactivity	No correlation	Wild	Effect between morphs	Jennings et al., 2000
Reptilia	Urosaurus ornatus	m	Asocial/Territorial	Free Baseline GCs (from GC-receptor binding)	Proactivity	Negative	Wild	Effect between morphs	Jennings et al., 2000
Reptilia	Anolis carolinensis	m	Asocial/Territorial	Baseline GCs	Proactivity	Positive	Wild, brought in to captivity	Effect might depend on social dominance	Reviewed by Overli et al., 2007
Reptilia	Anolis carolinensis	m	Asocial/Territorial	Stress GCs	Proactivity	Positive	Wild, brought in to captivity	Effect might depend on social dominance	Reviewed by Overli et al., 2007
* Nominal baseline levels
