# Supplementary material for: Associations between glucocorticoids and sociality across a continuum of vertebrate social behavior
Source: Ecol Evol. 2018 Jul 2;8(15):7697–716. doi: 10.1002/ece3.4059 (PMC6106170; doi:10.1002/ece3.4059)
Supplement: Supplementary file 2 [file ECE3-8-7697-s002.xlsx]

## Sheet: Sheet1
Class	Species	Sex	Sociality	HPA-axis measure/treatment	Parental care measure	Direction of Correlation	Notes	Reference
Actinopterygii	Micropterus dolomieu	m	Asocial/Territorial	Basal GCs	Nest defense	No correlation		Hanson et al., 2009
Actinopterygii	Micropterus dolomieu	m	Asocial/Territorial	High experimental increase in GCs	Nest defense	No correlation		Dey et al., 2010
Actinopterygii	Lepomis macrochirus	m	Asocial/Territorial	Basal GCs	Nest defense	No correlation		Neff & Knapp, 2009
Actinopterygii	Lepomis macrochirus	m	Asocial/Territorial	Basal GCs	Probability to not cannibalize eggs	Positive		Neff & Knapp, 2009
Actinopterygii	Micropterus salmoides	m	Asocial/Territorial	Supraphysiological experimental increase in GCs	Care behaviour, Nest defence	No correlation		O'Connor et al., 2009
Actinopterygii	Micropterus dolomie	m	Asocial/Territorial	Supraphysiological experimental increase in GCs	Nest guarding	No correlation		Algera et al., 2017a
Actinopterygii	Micropterus dolomie	m	Asocial/Territorial	High experimental increase in GCs	Nest guarding	Negative		Algera et al., 2017b
Actinopterygii	Micropterus dolomie	m	Asocial/Territorial	Supraphysiological experimental increase in GCs	Nest guarding	Negative		Algera et al., 2017b
Actinopterygii	Micropterus salmoides	m	Asocial/Territorial	Supraphysiological experimental increase in GCs	Probability to not abandon nest	Negative		O'Connor et al., 2009
Aves	Ficedula hypoleuca	f+m	Asocial/Territorial	High experimental increase in GCs*	Feeding rate	Negative		Silverin, 1986
Aves	Ficedula hypoleuca	f+m	Asocial/Territorial	Supraphysiological experimental increase in GCs**	Probability to not abandon nest	Negative		Silverin, 1986
Aves	Ficedula hypoleuca	f+m	Asocial/Territorial	Low exprimental increase in GCs***	Feeding rate	Positive		Silverin, 1982, 1986
Aves	Falco sparverius	f	Asocial/Territorial	Basal GCs	Probability to not abandon nest	Negative	Effect depended on sex	Strasser & Heath, 2013
Aves	Zenaida macroura	f+m	Social	Basal GCs	Parental effort	Positive		Miller, Vleck & Otis, 2009
Aves	Zenaida macroura	f+m	Social	Stress GCs	Parental effort	Negative		Miller, Vleck & Otis, 2009
Aves	Parus major	f+m	Social	Basal GCs	Feeding rate	Positive	Effect only when pre-breeding basal GC's were low	Ouyang et al., 2013a
Aves	Parus major	f+m	Social	Low exprimental increase in GCs	Care behaviour	Positive		Ouyang et al., 2013b
Aves	Parus major	m	Social	Stress GCs	Probability to not abandon nest	Negative		Ouyang et al., 2012
Aves	Parus major	f	Social	Basal GCs	Probability to not abandon nest	Negative		Ouyang et al., 2012
Aves	Tachycineta bicolor	f	Asocial/Territorial	Basal GCs	Parental effort	Positive	Time-lagged effect	Bonier et al., 2009
Aves	Tachycineta bicolor	f	Asocial/Territorial	Basal GCs	Feeding rate	Positive		Bonier et al., 2011
Aves	Tachycineta bicolor	f	Asocial/Territorial	Low exprimental increase in GCs	Feeding rate	No correlation	Experimental elevation of GCs might not have worked	Patterson, Winkler & Breuner, 2011
Aves	Rissa tridactyla	f+m	Social	High experimental increase in GCs	Feeding rate	No correlation		Kitaysky et al., 2001
Aves	Rissa tridactyla	f+m	Social	High experimental increase in GCs	Nest attendance	Negative		Kitaysky et al., 2001
Aves	Rissa tridactyla	m	Social	High experimental increase in GCs	Nest attendance, Feeding rate	Negative	Effect depended on body condition	Angelier et al., 2007
Aves	Rissa tridactyla	f+m	Social	High experimental increase in GCs	Nest attendance	Negative	Effect depended on low prolactin-level	Angelier et al., 2009
Aves	Pygoscelis adeliae	m	Social	Basal GCs	Probability to not abandon nest	Negative	Effect depended on low prolactin-level	Spée et al., 2010
Aves	Pygoscelis adeliae	m	Social	Low exprimental increase in GCs	Probability to not abandon nest	No correlation		Spée et al., 2011
Aves	Pygoscelis adeliae	m	Social	High experimental increase in GCs	Probability to not abandon nest	Negative	Effect depended on low prolactin-level	Spée et al., 2011
Aves	Pygoscelis adeliae	m	Social	High experimental increase in GCs	Nest attentiveness	Negative		Thierry et al., 2014
Aves	Aptenodytes patagonicus	m	Social	Basal GCs	Probability to not abandon nest	Negative	Effect depended on low prolactin-level	Groscolas & Robin, 2001
Aves	Aptenodytes patagonicus	m	Social	Basal GCs	Probability to not abandon nest	Negative	Effect dependent on nesting stage and prolactin-level	Groscolas et al., 2008
Aves	Uria aalge	f+m	Social	Basal GCs	Feeding rate	Positive		Doody et al., 2008
Aves	Eudyptes chrysolophus	f	Social	Low exprimental increase in GCs	Parental effort	Positive		Crossin et al., 2012
Aves	Passer domesticus	f+m	Social	Basal GCs	Parental effort	Positive	Effect only when pre-breeding basal GC's were low	Ouyang et al., 2011
Aves	Passer domesticus	f+m	Social	Stress GCs	Feeding rate	Negative		Ouyang et al., 2011
Aves	Passer domesticus	m	Social	High experimental increase in GCs	Feeding rate	Negative	Effect between individual differences in stress GCs after a stressor	Lendvai & Chastel, 2010
Aves	Sturnus vulgaris	f	Social	Free basal GCs	Probability to not abandon nest	Negative		Love et al., 2004
Aves	Somateria mollissima	f	Social	High experimental increase in GCs	Probability to not abandon nest	No correlation		Criscuolo et al., 2005
Aves	Somateria mollissima	f	Social	High experimental increase in GCs	Nest attendance	Negative	Time-lagged effect	Criscuolo et al., 2005
Aves	Phoenicurus ochruros	m	Asocial/Territorial	Basal GCs	Feeding rate	No correlation		Villavicencio, Apfelbeck & Goymann, 2014
Aves	Sialia sialis	f+m	Social	Basal GCs	Feeding rate	No correlation	Positive correlation between family member GCs and feeding rate	Davis & Guinan, 2014
Aves	Troglodytes aedon	f	Asocial/Territorial	Low exprimental increase in GCs	Feeding rate, Parental effort	Positive		Bowers et al., 2015
Aves	Tyto alba	m	Asocial/Territorial	Low exprimental increase in GCs	Feeding rate	Negative	Effect was larger in one male morph than in the other	Almasi et al., 2008
Mammalia	Papio cynocephalus	f	Social	Faecal GCs	Maternal responsiveness	Positive		Nguyen et al., 2008
* Low experimental increase within baseline range
** Supraphysiological experimental increase where GCs were higher than levels following stressor
*** High experimental increase where GCs were within levels following stressor
