# Supplementary material for: Associations between glucocorticoids and sociality across a continuum of vertebrate social behavior
Source: Ecol Evol. 2018 Jul 2;8(15):7697–716. doi: 10.1002/ece3.4059 (PMC6106170; doi:10.1002/ece3.4059)
Supplement: Supplementary file 3 [file ECE3-8-7697-s003.xlsx]

## Sheet: Sheet1
Class	Species	Sex	Sociality	Type of Stressor	HPA-axis Measure/Treatment	Direction of Effect	Affiliation Behavioural Type	Direction of Correlation	Notes	Reference
Mammalia	Papio cynocephalus	m	Social	Social/Environmental	baseline GCs (wi)	Affiliation's effect on GCs	Social connectedness	Negative	Effect over long time scale	Sapolsky, Alberts & Altmann, 1997
Mammalia	Papio anubis	m	Social	Social/Environmental	baseline and stress GCs	Affiliation's effect on GCs	Positive interactions	Negative		Ray & Sapolsky, 1992
Mammalia	Cercopithecus mitis	f	Social	Social	Faecal GCs	Affiliation's effect on GCs	Giving groom	Negative	Effect only in one of two groups	Foerster, Cords & Monfort, 2011
Mammalia	Macaca assamensis	f	Social	Social/Environmental	Faecal GCs	Affiliation's effect on GCs	Giving groom, proximity	Negative	Effect over long time scale	Furtbauer et al., 2014
Mammalia	Macaca sylvanus	f	Social	Social/Environmental	Faecal GCs	Affiliation's effect on GCs	Giving groom	Negative		Shutt et al., 2007
Mammalia	Papio ursinus	f	Social	Social	baseline GCs (wi)	GCs' effect on affiliation	Giving groom	Positive		Engh et al., 2006
Mammalia	Papio ursinus	f	Social	Social	baseline GCs (wi)	Affiliation's effect on GCs	Giving groom	Negative		Engh et al., 2006
Mammalia	Papio ursinus	f	Social	Social	baseline GCs (wi)	GCs' effect on affiliation	Giving groom	No correlation	GCs had a positive effect on focusing groom and focusing groom had a negative effect on GCs	Wittig et al., 2008
Mammalia	Papio ursinus	f	Social	Social	baseline GCs (wi)	GCs' effect on affiliation	Giving groom	No correlation	GCs had a positive effect on focusing groom	Crockford et al., 2007
Mammalia	Papio ursinus	f	Social	Social	baseline GCs (wi)	Affiliation's effect on GCs	Receiving affiliative grunts	Negative	No effect in lactating females	Crockford et al., 2007
Mammalia	Macaca mulatta	f	Social	Social/Environmental	Faecal GCs	Affiliation's effect on GCs	Giving groom	No correlation	Focusing proximity had different effects on GCs, depending on rank	Brent et al., 2011
Mammalia	Eulemur rubrivener	f+m	Social	Environmental	Faecal GCs (wi)	GCs' effect on affiliation	Proximity	Negative	Effect in long time scale	Overdorff & Tecot 2006; Tecot 2013
Aves	Pygoscelis adeliae	m	Social	Experimental	Experimental increase	GCs' effect on affiliation	Positive social interaction	Positive		Thierry et al., 2014
Notes
wi= within individual
