# Supplementary material for: Associations between glucocorticoids and sociality across a continuum of vertebrate social behavior
Source: Ecol Evol. 2018 Jul 2;8(15):7697–716. doi: 10.1002/ece3.4059 (PMC6106170; doi:10.1002/ece3.4059)
Supplement: Supplementary file 4 [file ECE3-8-7697-s004.xlsx]

## Sheet: Sheet1
Wild Animal Studies
	Taxa	Species	Sex	HPA-axis measure	Alloparental care measure	Direction of correlation	Notes	Reference
	Mammalia	Suricata suricatta	m	baseline GCs*	Pup guarding & vigilance	Positive		Tatalovic, 2008
	Mammalia	Suricata suricatta	m	baseline GCs*	Pup feeding	Positive		Carlson et al., 2006a
	Mammalia	Suricata suricatta	m	baseline GCs*	Decision to babysit	Negative	Effect with GCs preceeding care	Carlson et al., 2006b
	Mammalia	Suricata suricatta	f	Experimental increase in GCs**	Proximity with pups	Positive		Santema et al., 2013
	Mammalia	Suricata suricatta	f+m	Experimental increase in GCs**	Pup guarding, pup feeding	No correlation		Santema et al., 2013
	Mammalia	Suricata suricatta	f+m	Experimental increase in GCs***	Babysitting	No correlation		Dantzer et al., 2017b
	Mammalia	Suricata suricatta	m	Experimental increase in GCs***	Pup feeding	Positive		Dantzer et al., 2017b
	Mammalia	Mungos mungo	m	Faecal GCs	Escorting/guarding pups	Negative	Effect with GCs preceeding caring period	Sanderson et al., 2014
	Mammalia	Mungos mungo	m	Faecal GCs	Escorting/guarding pups	Positive	Effect with GCs during caring period	Sanderson et al., 2014
	Aves	Lamprotornis superbus	f+m	baseline GCs	Decision to become helper	Positive		Rubenstein, 2007
* nominal baseline levels
** Supraphysiological experimental increase where GCs were higher than levels following stressor
*** High experimental increase where GCs were within levels following stressor
Captive Animal Studies
	Taxa	Species	Sex	HPA-axis measure	Alloparental Care Measure	Direction of Correlation	Notes	Reference
	Mammalia	Rhabdomys pumilio	f	baseline GCs	Huddling, licking pups, presence in nest	Negative		Raynaud & Schradin, 2015
	Mammalia	Rhabdomys pumilio	m	baseline GCs	Huddling, licking pups, presence in nest	Positive		Raynaud & Schradin, 2015
	Mammalia	Microtus ochrogaster	f+m	baseline GCs#	Huddling, grooming, retrieving pups	No correlation		Roberts et al., 1998
	Mammalia	Callithrix jacchus	m	baseline GCs	Proximity, approaching, carrying infant	No correlation		Barbosa & Mota, 2013
	Mammalia	Callithrix jacchus	f+m	baseline GCs	Carrying infant	No correlation		Mota, Franci & De Sousa, 2006
	Actinopterygii	Neolamprologus pulcher	m	baseline GCs	Helper status	No correlation		Bender et al., 2008
#Unclear if true baseline levels
